# Supplementary material for: circRNA Signatures Distinguishing COVID-19 Outcomes and Acute Respiratory Distress Syndrome: A Longitudinal, Two-Timepoint, Precision-Weighted Analysis of a Public RNA-Seq Cohort
Source: Genes (Basel). 2025 Dec 30;17(1):34. doi: 10.3390/genes17010034 (PMC12841326; doi:10.3390/genes17010034)
Supplement: Supplementary file 1 [file genes-17-00034-s001.zip]

Archive with 14 entries (14 files):
- Table S4 Top differentially expressed circRNAs between COVID survival and ARDS at early (Day 3) stage.pdf
- Table S5  Top differentially expressed circRNAs between COVID survival and ARDS at late (Day 7+10) stage.pdf
- Table S6 Top differentially expressed circRNAs between COVID non-survival and COVID survival at early (Day 3) stage.pdf
- Table S7  Top differentially expressed circRNAs between COVID non-survival and COVID survival at late (Day 7+10) stage.pdf
- Table S8 Time-Resolved circRNA Differences (Early + Late) - COVID Non-Survivor vs ARDS.pdf
- Table S9 Time-Resolved circRNA Differences (Early+ Late) - COVID Survivor vs ARDS.pdf
- Table S10 Time-Resolved circRNA Differences (Early + Late) - COVID Non-Survivor vs COVID Survivor.pdf
- Figure S1 Volcano plot circRNA differential expression COVID (NS) vs ARDS early and late.pdf
- Figure S2 Volcano plot circRNA differential expression COVID (S) vs ARDS early and late.pdf
- Figure S3 Volcano plot circRNA differential expression COVID (NS) vs COVID (S) early and late.pdf
- Table S1a b Summary Statistics for circRNAs detected per group per day.pdf
- Table S1c  Sequencing depth and STAR alignment summary per sample.pdf
- Table S2 Top differentially expressed circRNAs between COVID non-survival and ARDS at early (Day 3) stage.pdf
- Table S3 Top differentially expressed circRNAs between COVID non-survival and ARDS at late (Day 7+10) stage.pdf
